# Supplementary material for: How Strong Can We Pull? Critical Thresholds for Traction Forces on the Aortic Annulus: Measurements on Fresh Porcine Hearts
Source: Medicina (Kaunas). 2022 Aug 4;58(8):1055. doi: 10.3390/medicina58081055 (PMC9415296; doi:10.3390/medicina58081055)
Supplement: Supplementary file 1 [file medicina-58-01055-s001.zip]

Archive with 1 entries (1 files):
- medicina-1816261-supplementary.xlsx
