# Supplementary material for: How Strong Can We Pull? Critical Thresholds for Traction Forces on the Aortic Annulus: Measurements on Fresh Porcine Hearts
Source: Medicina (Kaunas). 2022 Aug 4;58(8):1055. doi: 10.3390/medicina58081055 (PMC9415296; doi:10.3390/medicina58081055)
Supplement: Supplementary file 1 [file medicina-58-01055-s001.zip › medicina-1816261-supplementary.xlsx]

## Sheet: Table S1. Raw Data
Heart_No	Position_Text	Position_No	Cut_in_display [kg]	Tear_out_display [kg]	Cut_in_calculated [N]	Tear_out_calculated [N]
1	rc	0	0.365	0.88	3.58065	8.6328
1	lc	1	0.42	1.22	4.1202	11.9682
1	k	3		2.6		25.506
2	k	3	0.575	3.44	5.64075	33.7464
2	lc	1
2	ac	2	1.46	1.945	14.3226	19.0804
2	ac	2	1.215	2.245	11.9192	22.0235
3	k	3	0.76	1.65	7.4556	16.1865
3	lc	1	0.35	1.555	3.4335	15.2546
3	lc	1	1.03	5.222	10.1043	51.2278
3	k	3		1.7		16.677
3	rc	0		1.755		17.2166
4	k	3	1.605	1.74	15.7451	17.0694
4	lc	1	1.58	4.195	15.4998	41.153
4	ac	2	1	2.3	9.81	22.563
4	rc	0	0.3	0.55	2.943	5.3955
5	rc	0	0.37	1.03	3.6297	10.1043
5	lc	1	0.855	1.89	8.38755	18.5409
5	k	3	0.515	1.43	5.05215	14.0283
5	ac	2	1.535	1.87	15.0584	18.3447
6	k	3	0.935	2.425	9.17235	23.7892
6	lc	1	0.655	3.34	6.42555	32.7654
6	ac	2	0.29	3.11	2.8449	30.5091
6	rc	0	0.78	1.175	7.6518	11.5268
7	k	3	1.125	2.54	11.0363	24.9174
7	lc	1	1.335	2.46	13.0964	24.1326
7	rc	0	0.205	1.9	2.01105	18.639
7	ac	2	1.9	2.375	18.639	23.2988
8	rc	0	0.17	0.93	1.6677	9.1233
8	lc	1	0.28	2.495	2.7468	24.476
8	k	3	0.165	1.255	1.61865	12.3116
8	ac	2	1.55	2.26	15.2055	22.1706
9	rc	0	0.205	0.905	2.01105	8.87805
9	lc	1	1.19	2.21	11.6739	21.6801
9	k	3	0.2	0.94	1.962	9.2214
9	ac	2	2.125	2.615	20.8463	25.6532
10	rc	0	0.21	0.975	2.0601	9.56475
10	lc	1	1.45	2.8	14.2245	27.468
10	k	3	1.265	2.79	12.4097	27.3699
10	ac	2	0.3	1.085	2.943	10.6439
11	rc	0	1.3	1.835	12.753	18.0014
11	lc	1	0.71	2.995	6.9651	29.381
11	k	3	1.94	3.8	19.0314	37.278
11	ac	2	0.79	1.255	7.7499	12.3116
12	rc	0	0.585	0.72	5.73885	7.0632
12	lc	1	0.995	1.095	9.76095	10.742
12	k	3	2.65	3.205	25.9965	31.441
12	ac	2	1.4	1.705	13.734	16.7261
13	rc	0	0.71	1.295	6.9651	12.704
13	lc	1	1.995	2.61	19.5709	25.6041
13	k	3	1	1.33	9.81	13.0473
13	ac	2	0.71	1.61	6.9651	15.7941
14	rc	0	0.64	0.855	6.2784	8.38755
14	lc	1	2.265	3.88	22.2196	38.0628
14	k	3	0.835	2.655	8.19135	26.0456
14	ac	2	0.55	3.575	5.3955	35.0708
